# Supplementary material for: Identification of uterine leiomyosarcoma-associated hub genes and immune cell infiltration pattern using weighted co-expression network analysis and CIBERSORT algorithm
Source: World J Surg Oncol. 2021 Jul 28;19:223. doi: 10.1186/s12957-021-02333-z (PMC8320213; doi:10.1186/s12957-021-02333-z)
Supplement: Supplementary file 2 — Additional file 2: Table S1. The differentially expressed genes (DEGs) in NL and ULMS. [file 12957_2021_2333_MOESM2_ESM.xlsx]

## Sheet: GEO_diff
Table S1. The differentially expressed genes (DEGs) in NL and ULMS
gene	logFC	t	P.Value	adj.P.Val
SELP	-2.82191	-15.891	5.19279e-22	6.51591e-18
GPM6A	-3.85368	-15.2575	3.15289e-21	1.56566e-17
OMD	-2.90526	-14.7235	1.49652e-20	4.69458e-17
ADH1B	-3.61401	-14.3779	4.17701e-20	9.78636e-17
TYMS	2.00784	13.9606	1.4712e-19	2.48087e-16
CKS2	3.4749	13.9297	1.61664e-19	2.48087e-16
TRIP13	2.73637	13.8982	1.77939e-19	2.48087e-16
RUNDC3B	-3.09575	-13.6449	3.87036e-19	4.82889e-16
GIMAP6	-2.82938	-13.6158	4.23316e-19	4.82889e-16
CCNB1	3.41818	13.3142	1.08014e-18	1.12946e-15
TPX2	3.57638	13.2381	1.371e-18	1.26902e-15
SLCO2A1	-2.52433	-13.2107	1.49371e-18	1.26902e-15
ADIRF	-3.77158	-13.2058	1.51699e-18	1.26902e-15
TOP2A	4.73357	13.0719	2.31212e-18	1.81328e-15
ACKR1	-4.07589	-12.9682	3.20982e-18	2.2376e-15
NUSAP1	3.38982	12.9394	3.51627e-18	2.32222e-15
BUB1B	3.92797	12.8847	4.18387e-18	2.62496e-15
PRC1	3.6937	12.8248	5.0636e-18	2.89993e-15
PTTG1	3.23418	12.8235	5.08435e-18	2.89993e-15
TK1	2.03492	12.7105	7.29464e-18	3.9797e-15
MMP28	-2.11677	-12.6205	9.73718e-18	5.09092e-15
GGH	2.74716	12.5178	1.35577e-17	6.61495e-15
RRM2	4.12789	12.5036	1.41913e-17	6.61495e-15
UBE2C	3.20719	12.5027	1.42336e-17	6.61495e-15
MEOX1	-2.63807	-12.4469	1.70447e-17	7.37506e-15
KIAA0101	2.75659	12.389	2.05616e-17	8.60022e-15
ABCB1	-2.75265	-12.3066	2.6881e-17	1.05407e-14
MAD2L1	3.27322	12.2489	3.24375e-17	1.11918e-14
RAMP3	-2.07606	-12.245	3.28534e-17	1.11918e-14
KIF20A	3.58581	12.2436	3.30009e-17	1.11918e-14
CCNB2	3.077	12.2157	3.61523e-17	1.19379e-14
MELK	3.57893	12.1607	4.32772e-17	1.3576e-14
ZWINT	3.38984	12.1511	4.46629e-17	1.3669e-14
PALMD	-3.10533	-12.1191	4.95919e-17	1.48162e-14
CENPU	3.64665	12.0614	5.99299e-17	1.73453e-14
GINS1	3.19557	12.0569	6.08218e-17	1.73453e-14
SHCBP1	2.93415	12.0458	6.30916e-17	1.75927e-14
ASPM	4.09018	11.9841	7.72993e-17	2.02073e-14
NAP1L2	-2.56575	-11.8981	1.02665e-16	2.62906e-14
KLF2	-2.21779	-11.803	1.40729e-16	3.53174e-14
PDE2A	-2.11514	-11.7679	1.58092e-16	3.81538e-14
EZH2	2.78549	11.7518	1.66788e-16	3.94878e-14
ASF1B	2.32718	11.7042	1.95465e-16	4.54203e-14
GINS2	2.18476	11.692	2.0355e-16	4.6439e-14
MCM2	2.27903	11.6706	2.18592e-16	4.86034e-14
FOXM1	2.77352	11.6459	2.37406e-16	5.07404e-14
BIRC5	2.38421	11.5694	3.06591e-16	6.30672e-14
FANCI	2.31369	11.5639	3.12277e-16	6.32008e-14
PSRC1	2.36101	11.4934	3.95696e-16	7.52302e-14
KIF4A	3.49434	11.4752	4.2065e-16	7.87808e-14
KDR	-2.25695	-11.4417	4.70821e-16	8.63697e-14
CENPF	2.09546	11.4391	4.74937e-16	8.63697e-14
KIF18B	3.24857	11.4118	5.20618e-16	9.20101e-14
CPA3	-2.80465	-11.3237	7.00773e-16	1.22129e-13
JAM2	-2.13065	-11.2853	7.98054e-16	1.37178e-13
TSPAN7	-2.99906	-11.2254	9.77565e-16	1.58516e-13
MYRIP	-2.46532	-11.2164	1.00814e-15	1.58653e-13
TTK	3.6056	11.2154	1.0115e-15	1.58653e-13
CEP55	3.84877	11.1963	1.0793e-15	1.65953e-13
HMMR	2.70831	11.1949	1.08449e-15	1.65953e-13
CENPE	2.4262	11.0839	1.58219e-15	2.25606e-13
KIF11	3.54313	11.0341	1.87509e-15	2.58556e-13
RAD51AP1	2.7874	10.9952	2.14163e-15	2.89199e-13
RNASE4	-2.17939	-10.9884	2.1922e-15	2.92636e-13
CDC20	3.35662	10.9629	2.39236e-15	3.15859e-13
KIF2C	2.12559	10.96	2.41651e-15	3.15859e-13
FHL5	-2.13168	-10.9539	2.46759e-15	3.18696e-13
MMRN2	-2.15148	-10.929	2.68679e-15	3.26333e-13
CCNA2	2.43431	10.9122	2.84609e-15	3.36912e-13
CBX7	-2.0958	-10.89	3.07155e-15	3.60204e-13
PBK	3.60739	10.8563	3.44938e-15	4.00767e-13
NT5DC2	2.17263	10.7767	4.53697e-15	5.17545e-13
RACGAP1	2.64676	10.7137	5.63849e-15	6.26122e-13
TRPC4	-2.13017	-10.7025	5.86125e-15	6.45149e-13
GIPC2	-2.14313	-10.6806	6.32316e-15	6.83991e-13
UBE2S	2.08381	10.5644	9.45786e-15	9.72764e-13
CDK1	2.81485	10.5452	1.01133e-14	1.0234e-12
NCAPG	3.23843	10.5267	1.07838e-14	1.08252e-12
CITED2	-2.66763	-10.4713	1.30771e-14	1.28196e-12
SOX18	-2.15677	-10.4688	1.31918e-14	1.28319e-12
ALDH1A1	-3.74297	-10.3593	1.93376e-14	1.82353e-12
CMAHP	-2.18841	-10.3573	1.94735e-14	1.82353e-12
EMCN	-2.79098	-10.3146	2.26076e-14	2.08589e-12
PID1	-2.5326	-10.3121	2.28064e-14	2.08886e-12
FAM107A	-2.11248	-10.2664	2.67737e-14	2.39969e-12
CCDC69	-2.16908	-10.2164	3.19171e-14	2.78122e-12
TACC3	2.28785	10.1934	3.46031e-14	2.97397e-12
SDPR	-2.61957	-10.0717	5.31383e-14	4.38671e-12
CDC7	2.37289	10.0628	5.48297e-14	4.46755e-12
DLGAP5	3.29019	10.0142	6.51158e-14	5.10671e-12
KIF15	2.49588	9.94647	8.2762e-14	6.29393e-12
PTTG3P	2.03164	9.91699	9.18857e-14	6.79985e-12
LMNB1	2.86867	9.91626	9.21242e-14	6.79985e-12
ABCA8	-3.38556	-9.88934	1.01362e-13	7.39471e-12
APOD	-3.32399	-9.84456	1.18851e-13	8.62046e-12
DEPTOR	-2.13408	-9.78624	1.46274e-13	1.03115e-11
OIP5	2.14722	9.7585	1.61475e-13	1.11944e-11
CDKN3	2.89464	9.75095	1.65885e-13	1.13744e-11
DTL	2.79117	9.68342	2.11118e-13	1.4091e-11
ATAD2	2.00938	9.67412	2.18253e-13	1.44139e-11
STIL	2.09601	9.65775	2.31412e-13	1.50576e-11
KIF14	2.01694	9.57268	3.13825e-13	1.92716e-11
SPC25	2.00193	9.46831	4.56543e-13	2.68953e-11
CALCRL	-2.18653	-9.3755	6.37724e-13	3.64473e-11
NETO2	2.51388	9.37494	6.39019e-13	3.64473e-11
MOXD1	-2.48429	-9.26518	9.49858e-13	5.25058e-11
NEK2	2.03514	9.25327	9.91675e-13	5.41023e-11
THSD7A	-2.12114	-9.16039	1.38834e-12	7.21445e-11
MMRN1	-2.99041	-9.08861	1.80164e-12	9.11573e-11
CCNE2	2.29177	9.04274	2.12854e-12	1.05569e-10
C7	-3.43067	-9.03887	2.15872e-12	1.06644e-10
SYT1	-3.02229	-8.93686	3.13027e-12	1.47664e-10
C1orf115	-2.19699	-8.91102	3.43983e-12	1.59863e-10
TPSB2	-2.88861	-8.84878	4.31772e-12	1.91444e-10
ABCG2	-2.60844	-8.79268	5.30107e-12	2.31769e-10
AURKB	2.07608	8.71742	6.98364e-12	2.9605e-10
ID1	-2.53021	-8.70859	7.21348e-12	3.02725e-10
TPSAB1	-2.14651	-8.66344	8.51276e-12	3.47942e-10
ZFPM2	-3.18504	-8.64213	9.20542e-12	3.71414e-10
PLCB4	-2.12492	-8.56712	1.21274e-11	4.74134e-10
ECT2	2.12846	8.43566	1.96793e-11	7.37123e-10
SOX17	-2.48745	-8.3097	3.13309e-11	1.14285e-09
ITM2A	-2.43702	-8.29603	3.29553e-11	1.19171e-09
FXYD1	-2.14441	-8.20984	4.53316e-11	1.58439e-09
KLF4	-2.17155	-8.19031	4.8733e-11	1.68923e-09
RYR3	-2.21179	-8.10556	6.67171e-11	2.23244e-09
DPP6	-2.49992	-8.04482	8.35808e-11	2.73831e-09
EFEMP1	-2.49656	-8.00827	9.57309e-11	3.0722e-09
ACKR4	-2.38625	-7.87771	1.55537e-10	4.59218e-09
RAMP1	-2.28461	-7.84927	1.72898e-10	5.0454e-09
HPGD	-2.50084	-7.77436	2.28523e-10	6.42938e-09
MAOB	-2.65296	-7.7263	2.73336e-10	7.50507e-09
WT1	-2.97349	-7.71134	2.89008e-10	7.8495e-09
MYBL1	2.49159	7.70925	2.91267e-10	7.89377e-09
DPT	-2.46609	-7.57076	4.88243e-10	1.23022e-08
RAI2	-2.34484	-7.53952	5.48639e-10	1.36865e-08
CCL21	-2.54837	-7.43303	8.16597e-10	1.95547e-08
TNFSF10	-2.1995	-7.29197	1.38346e-09	3.11663e-08
PTGDS	-2.34052	-7.28231	1.43431e-09	3.20244e-08
DCN	-2.23788	-7.22556	1.77334e-09	3.85648e-08
ADORA2B	2.09865	7.17319	2.15698e-09	4.59522e-08
SPON1	-2.10498	-7.08845	2.96127e-09	6.01262e-08
MST4	-2.26953	-6.96412	4.71406e-09	9.15665e-08
NPY1R	-2.34583	-6.90696	5.83718e-09	1.10309e-07
PMAIP1	2.34099	6.75411	1.03347e-08	1.81878e-07
CLU	-2.29273	-6.75323	1.03686e-08	1.82109e-07
SELE	-2.30095	-6.70361	1.24797e-08	2.13927e-07
RBP1	-2.13319	-6.64926	1.52869e-08	2.51732e-07
NT5E	-2.08857	-6.56598	2.08579e-08	3.30454e-07
MMP9	2.85616	6.52483	2.43164e-08	3.76694e-07
AKR1C3	-2.1237	-6.44444	3.28075e-08	4.8519e-07
RERGL	-2.22174	-6.36358	4.4327e-08	6.3063e-07
TDO2	2.85779	6.35026	4.65788e-08	6.55971e-07
KRT19	-2.70211	-6.29951	5.62483e-08	7.74756e-07
PGR	-2.32508	-6.13731	1.02669e-07	1.30102e-06
MMP7	-2.57887	-6.12948	1.05693e-07	1.33023e-06
COL11A1	2.59696	5.70503	5.04594e-07	5.13933e-06
CADPS2	-2.098	-5.67127	5.70923e-07	5.71102e-06
COL4A5	-2.87171	-5.64018	6.39591e-07	6.29952e-06
OSR2	-2.10811	-5.59455	7.55442e-07	7.29176e-06
HTR2B	-2.19337	-5.39649	1.55056e-06	1.34647e-05
HBB	-2.12994	-5.34707	1.85354e-06	1.57256e-05
FOS	-2.00869	-4.9688	7.15936e-06	5.12012e-05
EMX2	-2.21535	-4.86169	1.04409e-05	7.09329e-05
DCX	2.40481	4.71614	1.73593e-05	0.00010895
OGN	-2.13223	-4.70638	1.79576e-05	0.000112273
ZIC1	2.05547	4.65133	2.17324e-05	0.000132249
MFAP5	-2.34	-4.30768	7.01527e-05	0.00035894
PRL	2.07929	4.25286	8.42979e-05	0.000418919
SCG2	2.02573	4.13345	0.000125338	0.000593041
SPP1	2.31709	3.98869	0.000201401	0.000890478
